# Supplementary material for: Transcriptional Suppression of Diabetic Nephropathy with Novel Gene Silencer Pyrrole-Imidazole Polyamides Preventing USF1 Binding to the TGF-β1 Promoter
Source: Int J Mol Sci. 2021 Apr 29;22(9):4741. doi: 10.3390/ijms22094741 (PMC8125144; doi:10.3390/ijms22094741)
Supplement: Supplementary file 1 [file ijms-22-04741-s001.zip]

Archive with 1 entries (1 files):
- ijms-1053194-supplementary.pdf
